# Supplementary material for: Transcribed enhancer sequences are required for maize p1 paramutation
Source: Genetics. 2024 Jan 3;226(1):iyad178. doi: 10.1093/genetics/iyad178 (PMC10763531; doi:10.1093/genetics/iyad178)
Supplement: iyad178_Supplementary_Data [file iyad178_supplementary_data.zip]

Archive with 2 entries (2 files):
- Figures_S2-S11_GENETICS-2023-306435.pdf
- Figure_S1_GENETICS-2023-306435.pdf
